# Supplementary material for: IntiCom-DB: A Manually Curated Database of Inter-Tissue Communication Molecules and Their Communication Routes
Source: Biology (Basel). 2023 Jun 8;12(6):833. doi: 10.3390/biology12060833 (PMC10294874; doi:10.3390/biology12060833)
Supplement: Supplementary file 1 [file biology-12-00833-s001.zip]

Archive with 1 entries (1 files):
- biology-2383794-supplementary.pdf
